# Supplementary material for: Discovery of Inhibitory Active Ingredients for α-Amylase and α-Glucosidase from Raspberry (Rubus idaeus L.) Stems and Leaves Guided by Affinity Ultrafiltration and UPLC-QTOF-MS/MS
Source: Foods. 2026 Mar 25;15(7):1134. doi: 10.3390/foods15071134 (PMC13072966; doi:10.3390/foods15071134)
Supplement: Supplementary file 1 [file foods-15-01134-s001.zip]

Archive with 1 entries (1 files):
- foods-4189888-supplementary.pdf
